# Supplementary material for: Domain Swapping between AtACS7 and PpACL1 Results in Chimeric ACS-like Proteins with ACS or Cβ-S Lyase Single Enzymatic Activity
Source: Int J Mol Sci. 2023 Feb 3;24(3):2956. doi: 10.3390/ijms24032956 (PMC9917878; doi:10.3390/ijms24032956)
Supplement: Supplementary file 1 [file ijms-24-02956-s001.zip]

Archive with 3 entries (3 files):
- Figures S1 and S2.pdf
- Table S1.xlsx
- Table S2.pdf
